# Supplementary material for: Multi-modal deep learning framework for damage detection in social media posts
Source: PeerJ Comput Sci. 2024 Aug 20;10:e2262. doi: 10.7717/peerj-cs.2262 (PMC11419605; doi:10.7717/peerj-cs.2262)
Supplement: Supplemental Information 1 [file peerj-cs-10-2262-s001.zip › README.md]

## Usage

```python
python training.py
```
