# Supplementary material for: Multi-modal deep learning framework for damage detection in social media posts
Source: PeerJ Comput Sci. 2024 Aug 20;10:e2262. doi: 10.7717/peerj-cs.2262 (PMC11419605; doi:10.7717/peerj-cs.2262)
Supplement: Supplemental Information 1 [file peerj-cs-10-2262-s001.zip › utils_models.py]

import torch
import torch.nn as nn
from einops import rearrange


def conv_1x1(inp, oup):
    return nn.Sequential(
        nn.Conv2d(inp, oup, 1, 1, 0, bias=False),
        nn.ReLU()
    )


def conv_nxn(inp, oup, kernal_size=3, stride=1):
    return nn.Sequential(
        nn.Conv2d(inp, oup, kernal_size, stride, 1, bias=False),
        nn.ReLU()
    )


class PreNorm(nn.Module):
    def __init__(self, dim, fn):
        super().__init__()
        self.norm = nn.LayerNorm(dim)
        self.fn = fn
    
    def forward(self, x, **kwargs):
        return self.fn(self.norm(x), **kwargs)


class FeedForward(nn.Module):
    def __init__(self, dim, hidden_dim, dropout=0.):
        super().__init__()
        self.net = nn.Sequential(
            nn.Linear(dim, hidden_dim),
            nn.SiLU(),
            nn.Dropout(dropout),
            nn.Linear(hidden_dim, dim),
            nn.Dropout(dropout)
        )
    
    def forward(self, x):
        return self.net(x)


class Attention(nn.Module):
    def __init__(self, dim, heads=8, dim_head=64, dropout=0.):
        super().__init__()
        inner_dim = dim_head *  heads
        project_out = not (heads == 1 and dim_head == dim)

        self.heads = heads
        self.scale = dim_head ** -0.5

        self.attend = nn.Softmax(dim = -1)
        self.to_qkv = nn.Linear(dim, inner_dim * 3, bias = False)

        self.to_out = nn.Sequential(
            nn.Linear(inner_dim, dim),
            nn.Dropout(dropout)
        ) if project_out else nn.Identity()

    def forward(self, x):
        qkv = self.to_qkv(x).chunk(3, dim=-1)
        q, k, v = map(lambda t: rearrange(t, 'b p n (h d) -> b p h n d', h = self.heads), qkv)

        dots = torch.matmul(q, k.transpose(-1, -2)) * self.scale
        attn = self.attend(dots)
        out = torch.matmul(attn, v)
        out = rearrange(out, 'b p h n d -> b p n (h d)')
        return self.to_out(out)


class Transformer(nn.Module):
    def __init__(self, dim, depth, heads, dim_head, mlp_dim, dropout=0.):
        super().__init__()
        self.layers = nn.ModuleList([])
        for _ in range(depth):
            self.layers.append(nn.ModuleList([
                PreNorm(dim, Attention(dim, heads, dim_head, dropout)),
                PreNorm(dim, FeedForward(dim, mlp_dim, dropout))
            ]))
    
    def forward(self, x):
        for attn, ff in self.layers:
            x = attn(x) + x
            x = ff(x) + x
        return x
